# Supplementary material for: Isolation of Hox Cluster Genes from Insects Reveals an Accelerated Sequence Evolution Rate
Source: PLoS One. 2012 Jun 7;7(6):e34682. doi: 10.1371/journal.pone.0034682 (PMC3369913; doi:10.1371/journal.pone.0034682)
Supplement: Table S1 — Taxa list with GenBank accession numbers and new generated sequences from this study. (XLSX) [file pone.0034682.s002.xlsx]

## Sheet: Tabelle1
Hexapoda(Subphylum)	class	subclass	order
species/gene				lab	pb	Dfd	Scr	ftz	Antp	Ubx	abd-A	Abd-B
Campodea fragilis	Entognatha		Diplura	+		+	*	+	*		+	+
Folsomia candida	Entognatha		Collembola	AF361326	AF361327	AF361329	AF361330	HQ287867	AF361332	AF435789	AF361334	AF361335
Lepismachilis y-signata	Insecta	Archaeognatha	Archaeognatha			+	*		*	+	+	+
Thermobia domestica	Insecta	Dicondylia	Thysanura	AF104008	AF104009	AF104005	AF104010	AY456923	AF104003		AF104001	AF104002
Schistocerca gregaria	Insecta	Pterygota	Caelifera	AF363015		AF363016	X73981		U32943	AF363017	X54674	X69161
Gryllus bimaculatus	Insecta	Pterygota	Ensifera				AB194276		AB194275	AB194278
Apis melifera	Insecta	Pterygota	Hymenoptera	XM_001120278	XM_394125	XM_001120045	XM_394121		NM_001011571	XM_623986	XM_394120	XM_394119
Nasonia vitripennis	Insecta	Pterygota	Hymenoptera	XM_001603789	XM_001603738		AY684807	XM_001603620	XM_001602672	XM_001603571
Bombyx mori	Insecta	Pterygota	Lepidoptera			D83534	D83533		D16684	X62618	NM_001114159	X62619
Manduca sexta	Insecta	Pterygota	Lepidoptera						U63301	U63300	S77989
Tricolium castaneum	Insecta	Pterygota	Coleoptera	AF231104	AF187068	U81039	AF227628	U14732	AF228509	AF146649	AF017415	AF227923
Anopheles gambiae	Insecta	Pterygota	Diptera	AF269153	AF269154	AF269155	AF080564		AF080565	AF080563	AF080566	DQ383819
Aedes aegypti	Insecta	Pterygota	Diptera	XM_001650461		XM_001660448			XM_001660446		X67132
Drosophila melanogaster	Insecta	Pterygota	Diptera	NM_057265	X63728	X05136	X05228	X00854	M20705	X76210	X54453	X16134
Baetis sp.	Insecta	Pterygota	Ephemeroptera			+	*		*	+	+	+
Nemoura cinerea	Insecta	Pterygota	Plecoptera			+	*	+	*	+		+
Sympetrum sanguineum	Insecta	Pterygota	Odonata	+	+	+	*		*	+	+
Ischnura elegans	Insecta	Pterygota	Odonata			+	+		*	+	+	+
Forficula auricularia	Insecta	Pterygota	Dermaptera			+	*		*
*no unambigously assignment between Scr and Antp could be made
Crustacea(Subphylum)
species/gene				lab	pb	Dfd	Scr	ftz	Antp	Ubx	abd-A	Abd-B
Artemia salina	Branchiopoda	Sarsostraca	Anostraca					HQ287868
Artemia franciscana	Branchiopoda	Sarsostraca	Anostraca		AF363018	X70078	X70080		AF435786	AF435787	GQ141056	X87250
Artemia urmiana	Branchiopoda	Sarsostraca	Anostraca			DQ371227					DQ371205
Asellus aquaticus	Malacostraca	Eumalacostraca	Percaridia						HM044765
Porcellio scaber	Malacostraca	Eumalacostraca	Percaridia	AF148935	AF148936	AF148937	AF101431		AF241662	AF241661	AF241657	AY779183
Procambarus clarkii	Malacostraca	Eumalacostraca	Eucaridia				AF272156		AF272152	AF272153	AF272154
Sacculina carcini	Maxillopoda	Thecostraca	Kentrogonida	DQ231558	U79469	U79476	AF393441		AF393443	AF393442		U79470
Trypetesa lampas	Maxillopoda	Thecostraca	Apygophora	AF015931	AF015932	AF015933	AF015934			AF015936
Ulophysema oeresundense	Maxillopoda	Thecostraca	Dendrogastrida	AF015937	AF015938	AF015939			AF015942	AF015943	AF015944	AF039141
Elminius modestus	Maxillopoda	Thecostraca	Thoracica	U79461	U79462	U79463	U79474			U79464		U79465
Tigriopus californicus	Maxillopoda	Copepoda	Harpacticoida							AF435788
												Abd-B	Abd-B
Mollusca(Phylum)	Classes	subclass	order	lab / LOX7 / HOX1	pb / HOX2	DFD / LOX6 / HOX4	Scr / HOX5	ftz / LOX5	Antp / HOX7	Ubx / LOX2	abd-A / LOX4	POST1	POST2
Aplacophora sp.	Aplacophora	-	-	AB206060	AB206061		AB206064 & AB206063			AB206066		AB206067	AB206068
Chaetoderma japonica	Aplacophora	Chaetodermomorpha	Chaetodermatida				AB206072 & AB206071			AB206073	AB206074
Venerupis pullastra	Bivalvia	Heteroconchia	Veneroida	AM403124				FN568042	FN568039
Ensis ensis	Bivalvia	Heteroconchia	Veneroida				AJ534449
Tapes philippinarum	Bivalvia	Heteroconchia	Veneroida					AJ534460			AJ534459
Yoldia eightsi	Bivalvia	Protobranchia	Nuculanoida						AJ534464
Pecten maximus	Bivalvia	Pteriomorphia	Pectinoida	AJ876619	AJ876620	AJ876622 & AJ534458	AJ876623	AJ876624	AJ876625	AJ876627	AJ876626 & AJ534454	AJ876628	AJ876629
Mimachlamys varia	Bivalvia	Pteriomorphia	Pectinoida									FM202675	FM202676
Chlamys varia	Bivalvia	Pteriomorphia	Pectinoida					AM773680
Mytilus galloprovincialis	Bivalvia	Pteriomorphia	Mytiloida	AJ629071	AJ629072	AJ629074 & AJ534451
Mizuhopecten yessoensis	Bivalvia	Pteriomorphia	Pectinoida	AB206313	AB206314	AB206316	AB206318 & AB206317		AB206319	AB206320	AB206321	AB206322	AB206323
Ostrea edulis	Bivalvia	Pteriomorphia	Ostreoida	FN568096								FN568090
Euprymna scolopes	Cephalopoda	Coleoidea	Sepiolida	AY052753 & AY330184			AY330186 & AY052756	AY052757 & AY330187	AY052758 & AY330188		AY052759 & AY330189	AY052760 & AY330190	AY052761 & AY330191
Sepia officinalis	Cephalopoda	Coleoidea	Sepiida	AJ937220			AJ937222				AJ937223		AM050636
Nautilus macromphalus	Cephalopoda	Nautiloidea	Nautilida			AM050632	AM050631	AM050634	AM050633	AM050630
Nautilus pompilius	Cephalopoda	Nautiloidea	Nautilida	AJ937214 & AB206083	AB206084		AB206087 & AB206086		AB206089 & AB206088	AJ937216 & AB206090	AJ937217 & AB206091	AB206092	AB206093
Patella vulgata	Gastropoda	Eogastropoda	Patellina							AF144670	AF144671
Gibbula varia	Gastropoda	Orthogastropoda	Vetigastropoda	GU056183	HM136796	GU056184	HM136797	HM136798	HM136799	HM136801	HM136800	GU056185	GU056186
Haliotis rufescens	Gastropoda	Orthogastropoda	Vetigastropoda	X75217	X79371	X79377	X79373 & S65812		X79376
Haliotis asinina	Gastropoda	Orthogastropoda	Vetigastropoda	AF327746		AF328863
Ilyanassa obsoleta	Gastropoda	Orthogastropoda	Apogastropoda	AY736275 & AY736274	AY736276 & AF118832	AF118834
Lymnaea stagnalis	Gastropoda	Pulmonata	Basommatophora	AB206289	AB206290		AB206292		AB206294 & AB206293	AB206295	AB206296	AB206298 & AB206297	AB206299
Nuttallochiton mirandus	Polyplacophora	Neoloricata	Chitonida	AM710987	AM710988		AM710989	AM710990	AM710991	AM710992		AM710993	AM710994
Liolophura japonica	Polyplacophora	Neoloricata	Chitonida	AB206076			AB206078 & AB206077		AB206079	AB206080			AB206081
Dentalium octangulatum	Scaphopoda		Dentaliida	AB206302	AB206303	AB206305	AB206306			AB206308	AB206309	AB206310	AB206311
Mammalia				Hox-1	Hox-2	Hox-3	Hox-4	Hox-5	Hox-6	Hox-7	Hox-8	Hox-11
		Homo sapiens	HOX-A	NM_005522	NM_006735	NM_153632	NM_002141	NM_019102	NM_024014	NM_006896	lack	NM_005523
			HOX-B	NM_002144	NM_002145	NM_002146	NM_024015	NM_002147	NM_018952	NM_004502	NM_024016	lack
			HOX-C	lack	lack	lack	NM_153633	NM_018953	NM_004503	lack	NM_022658	NM_014212
			HOX-D	NM_024501	lack	NM_006898	NM_014621	lack	lack	lack	NM_019558	NM_021192
		Mus musculus	HOX-A	NM_010449	NM_010451	NM_010452	NM_008265	NM_010453	NM_010454	NM_010455	lack	NM_010450
			HOX-B	NM_008266	NM_134032	NM_001079869	NM_010459	NM_008268	NM_008269	NM_010460	NM_010461	lack
			HOX-C	lack	lack	lack	NM_013553	NM_175730	NM_010465	lack	NM_010466	NM_001024842
			HOX-D	NM_010467	lack	NM_010468	NM_010469	lack	lack	lack	NM_008276	NM_008273
		Rattus norvegicus	HOX-A	NM_013075	NM_012581			XM_001064984	NM_001191087		lack
			HOX-B	AY091606	DQ399532	NM_001107042	NM_001100787	NM_001191925	XM_573182	NM_001017480	NM_001191649	lack
			HOX-C	lack	lack	lack	NM_001109884	NM_001108116	XM_001069410	lack	NM_001177326	XM_345881
			HOX-D	NM_001105884	lack	XM_213633	NM_001105885	lack	lack	lack
		Bos taurus	HOX-A	XM_618076	NM_001075854	NM_001076825	NM_001076134	NM_001077098		XM_002686855	lack	XM_865612
			HOX-B	XM_002695911	NM_001191335	NM_001099174	NM_001078114			NM_174342	XM_001788233	lack
			HOX-C	lack	lack	lack	NM_001102373	NM_001191351	XM_002687233	lack		NM_001192873
			HOX-D	XM_867100	lack		NM_001101087	lack	lack	lack	XM_865675	XM_002685312
		Canis familiaris	HOX-A	XM_539484	XM_859487	XM_859451	XM_539486	XM_539487	XM_849048	XM_859585	lack
			HOX-B	XM_548172	XM_846015	XM_846028	XM_846066	XM_548176		XM_846128	XM_548179	lack
			HOX-C	lack	lack	lack	XM_543624	XM_844382		lack	XM_851265
			HOX-D		lack	XM_545539		lack	lack	lack		XM_847336
		Pan troglodytes	HOX-A	XM_519009	XM_527697	XM_527698	XM_001162640	XM_519011		XM_001162845	lack	XM_519012
			HOX-B	XM_001173083	XM_001173066	XM_511935	XM_001173043	XM_001173004	XM_001172963			lack
			HOX-C	lack	lack	lack		XM_522410		lack		XM_509104
			HOX-D	XM_001144367	lack	XM_001153177	XM_001153123	lack	lack	lack	XM_515929	XM_515927
New sequences characterized in this study:		For FASTA-Files see: WWW.ECOLEVOL.DE		or contact corresponding author
Gene	labial
	>Seq1 [organism=Campodea cf. fragilis] labial (lab) mRNA partial cds
Nucleotide-sequence	CACTTCAACAAGTACCTTACGCGGGCGAGGAGGATTGAAATCGCGTCGGCGCTGCAACTGAACGAGACCCAGGTG
	>Seq1
Protein-equence	HFNKYLTRARRIEIASALQLNETQV
	>Seq2 [organism=Sympetrum sanguineum] labial (lab) mRNA partial cds
Nucleotide-sequence	CATTTCAACAAGTACCTCACCCGCGCTCGTCGCATTGATATAGCCTCCGCGCTGCAGCTCAACGAAACGCAGGTG
	>Seq2
Protein-equence	HFNKYLTRARRIDIASALQLNETQV
Gene	proboscipedia
	>Seq1 [organism=Sympetrum sanguineum] proboscipedia (pb) mRNA partial cds
Nucleotide-sequence	TTTCACTTCAATAAATACTTGTGTCGACCGAGGAGGATAGAGATTGCGGCGAGTCTCGATCTCACGGAGAGACAAGTA
	>Seq1
Protein-equence	FHFNKYLCRPRRIEIAASLDLTERQV
Gene	deformed
	>Seq1 [organism=Campodea cf. fragilis] deformed (Dfd) mRNA partial cds
Nucleotide-sequence	ATTCCATTACAACCGCTACCTAACACGACGCAGAAGAATAGAAATAGCGCACACATTAGTACTTAGCGAACGCCAAATC
	>Seq1
Protein-equence	FHYNRYLTRRRRIEIAHTLVLSERQI
	>Seq2 [organism=Lepismachilis y-signata] deformed (Dfd) mRNA partial cds
Nucleotide-sequence	ATTCCATTACAACCGCTACCTAACACGACGCAGAAGAATAGAAATAGCGCACACATTAGTACTTAGCGAACGCCAAATC
	>Seq2
Protein-equence	FHYNRYLTRRRRIEIAHTLVLSERQI
	>Seq3 [organism=Baetis sp.] Deformed (Dfd) mRNA partial cds
Nucleotide-sequence	GCGACACCAAATCCTTGAGTTAGAAAAAGAGTTCCACTTCAATCGCTACCTGACGCGGCGGCGGCGCATCGAAATTGCGCACTCTTTGAACTTATCTGAGCGGCAGATAAAAATCTGGTTTCAAAACCGGCGGATGAAGTGGAAGAAGGACAAC
	>Seq3
Protein-equence	RHQILELEKEFHFNRYLTRRRRIEIAHSLNLSERQIKIWFQNRRMKWKKDN
	>Seq4 [organism=Nemoura cinerea] deformed (Dfd) mRNA partial cds
Nucleotide-sequence	CATTACAACCGCTACCTAACACGACGCAGAAGAATAGAAATAGCGCACACATTAGTACTTAGCGAACGCCAAATC
	>Seq4
Protein-equence	HYNRYLTRRRRIEIAHTLVLSERQI
	>Seq5 [organism=Sympetrum sanguineum] deformed (Dfd) mRNA partial cds
Nucleotide-sequence	CCGTCACCAAATACTAGAACTAGAGAAGGAATTCCACTTCAATCGCTACCTCACCAGGAGACGAAGAATAGAGATCGCGCACTCTCTGTGCCTTTCAGAGCGACAGATCAAGATATGGTTCCAGAACAGGAGGATGAAGTGGAAGAAAGACAAC
	>Seq5
Protein-equence	RHQILELEKEFHFNRYLTRRRRIEIAHSLCLSERQIKIWFQNRRMKWKKDN
	>Seq6 [organism=Ischnura elegans] deformed (Dfd) mRNA partial cds
Nucleotide-sequence	CCGAAGCGTCAGCGAACCGCGTACACCCGCCACCAAATCCTTGAGCTGGAGAAGGAATTCCACTTCAACAGATACCTCACCAGACGACGGAGGATAGAGATTGCCCACTCGCTCTGCCTCTCGGAACGACAGATCAAAATATGGTTCCAGAACAGGCGGATGAAGTGGAAGAAGGACAA
	>Seq6
Protein-equence	PKRQRTAYTRHQILELEKEFHFNRYLTRRRRIEIAHSLCLSERQIKIWFQNRRMKWKKDX
	>Seq7 [organism=Forficula auricularia] deformed (Dfd) mRNA partial cds
Nucleotide-sequence	GAGGCACCAGATCCTGGAGCTGGAGAAGGAGTTCCATTACAACCGTTACCTAACCAGAAGAAGACGAATCGAAATCGCACACACGCTGGTCCTTAGCGAACGACAGATCAAAATCTGGTTCCAAAACCGTCGAATGAAATGGAAAAAAGACAAT
	>Seq7
Protein-equence	RHQILELEKEFHYNRYLTRRRRIEIAHTLVLSERQIKIWFQNRRMKWKKDN
Gene	sex comb reduced
	>Seq1 [organism=Ischnura elegans] sex comb reduced (Scr) mRNA partial cds
Nucleotide-sequence	CAGCGGACCTCCTACACCCGCTACCAGACGCTGGAGCTGGAGAAGGAGTTCCACTTCAACCGGTACCTGACGCGGAGGAGGCGGATCGAGATCGCTCACGCCCTCTGCCTCACGGAGAGGCAGATAAAGATCTGGTTCCAGAACAGGCGGATGAAGTGGAAGAAGGAGCAC
	>Seq1
Protein-equence	QRTSYTRYQTLELEKEFHFNRYLTRRRRIEIAHALCLTERQIKIWFQNRRMKWKKEH
Gene	fushi tarazu
	>Seq1 [organism=Campodea cf. fragilis] fushi tarazu (ftz) mRNA partial cds
Nucleotide-sequence	CACTTTAACCGCTATTTGACTCGAAGACGACGCATAGAAATCGCACACTCTTTAGGACTGACTGAAAGACAAATC
	>Seq1
Protein-equence	HFNRYLTRRRRIEIAHSLGLTERQI
	>Seq2 [organism=Nemoura cinerea] fushi tarazu (ftz) mRNA partial cds
Nucleotide-sequence	CACTTCAACAAGTACCTGACTCGGCGCCGCCGTATCGAGATCGCACACTCATTGACCCTGACTGAGAGACAAATC
	>Seq2
Protein-equence	HFNKYLTRRRRIEIAHSLTLTERQI
Gene	ultrabithorax
	>Seq1 [organism=Lepismachilis y-signata] ultrabithorax (Ubx) mRNA partial cds
Nucleotide-sequence	CCACACAAACCATTACCTGACAAGGCGGAGGAGGATAGAGATGGCTCATGCGTTGTGTTTGACAGAACGGCAGATA
	>Seq1
Protein-equence	HTNHYLTRRRRIEMAHALCLTERQI
	>Seq2 [organism=Baetis sp.] ultrabithorax (Ubx) mRNA partial cds
Nucleotide-sequence	CACACAAACCATTACCTGACAAGGCGGAGGAGGATAGAGATGGCTCATGCGTTGTGTTTGACAGAACGGCAGATA
	>Seq2
Protein-equence	HTNHYLTRRRRIEMAHALCLTERQI
	>Seq3 [organism=Nemoura cinerea] ultrabithorax (Ubx) mRNA partial cds
Nucleotide-sequence	GCTGGAGCTAGAAAAGGAGTTCCACACAAACCACTACCTCACCAGGCGAAGGCGCATCGAGATGGCGCACGCCCTCTGTCTCACAGAGAGACAGATTAAGATATGGTTTCAAAACAGACGGATAAAACTAAAGAAAGAAATT
	>Seq3
Protein-equence	LELEKEFHTNHYLTRRRRIEMAHALCLTERQIKIWFQNRRIKLKKEI
	>Seq4 [organism=Sympetrum sanguineum] ultrabithorax (Ubx) mRNA partial cds
Nucleotide-sequence	TTCCATACGAATCACTACTTAACGAGGAGGAGGAGGATCGAGATGGCTCACGCCCTTTGCCTCACGGAGCGACAGATA
	>Seq4
Protein-equence	FHTNHYLTRRRRIEMAHALCLTERQI
	>Seq5 [organism=Ischnura elegans] ultrabithorax (Ubx) mRNA partial cds
Nucleotide-sequence	GAGAAAGAGTTCCATACGAATCACTACCTGACACGGAGGAGGAGGATCGAAATGGCTCACGCCCTCTGTCTCACGGAGAGACAAATCAAGATCTGGTTCCAGAACAGGAGGATG
	>Seq5
Protein-equence	EKEFHTNHYLTRRRRIEMAHALCLTERQIKIWFQNRRM
Gene	abdominal-A
	>Seq1 [organism=Campodea cf. fragilis] abdominal-A protein (abd-A) mRNA partial cds
Nucleotide-sequence	TTCCATTTTAATCACTACCTCACTAGGCGACGAAGAATTGAAATTGCCCATGCCCTTTGTCTCACTGAAAGACAAATC
	>Seq1
Protein-equence	FHFNHYLTRRRRIEIAHALCLTERQI
	>Seq2 [organism=Lepismachilis y-signata] abdominal-A protein (abd-A) mRNA partial cds
Nucleotide-sequence	CATTTCAATCACTACTTGACGCGACGCAGACGAATTGAAATTGCTCATGCACTATGCTTGACAGAACGACAAATA
	>Seq2
Protein-equence	HFNHYLTRRRRIEIAHALCLTERQI
	>Seq3 [organism=Baetis sp.] abdominal-A protein (abd-A) mRNA partial cds
Nucleotide-sequence	GTACACCCGCTTCCAGACCCTGGAGCTGGAGAAGGAGTTCCATTTCAACCACTACCTGACGAGACGGCGGCGGATCGAGATCGCGCACGCGTTGTGTCTGACGGAGCGCCAGATCAAAATCTGGTTCCAGAACAGACGCATGAAGCTGAAGAAGGAGCTT
	>Seq3
Protein-equence	YTRFQTLELEKEFHFNHYLTRRRRIEIAHALCLTERQIKIWFQNRRMKLKKEL-
	>Seq4 [organism=Sympetrum sanguineum] abdominal-A protein (abd-A) mRNA partial cds
Nucleotide-sequence	ATACACCCGCTTCCAGACCCTCGAGCTCGAAAAAGAGTTCCACTTCAACCATTACCTGACCAGAAGACGAAGAATCGAGATCGCACATGCACTCTGTCTTACGGAGCGGCAAATAAAAATCTGGTTCCAGAACAGGAGGATGAAACTAAAGAAGGAACTC
	>Seq4
Protein-equence	YTRFQTLELEKEFHFNHYLTRRRRIEIAHALCLTERQIKIWFQNRRMKLKKEL-
Gene	abdominal-B
	>Seq1 [organism=Campodea cf. fragilis] abdominal-B (Abd-B) mRNA partial cds
Nucleotide-sequence	TCGAAATTTCAGACATTAGAATTAGAAAAGGAATTCCTCTTCAATGCTTATGTTTCCAAACAAAAAAGATGGGAATTAGCCAGAAATTTAAATCTCACAGAACGTCAAGTG
	>Seq1
Protein-equence	SKFQTLELEKEFLFNAYVSKQKRWELARNLNLTERQV
	>Seq2 [organism=Lepismachilis y-signata] abdominal-B (Abd-B) mRNA partial cds
Nucleotide-sequence	TCAAAATTTCAAACATTGGAACTCGAAAAGGAGTTTCTTTTTAACGCCTACGTGTCAAAACAAAAGAGGTGGGAATTGGCGCGAAATTTGAATTTAACGGAAAGGCAGGTG
	>Seq2
Protein-equence	SKFQTLELEKEFLFNAYVSKQKRWELARNLNLTERQV
	>Seq3 [organism=Baetis sp.] abdominal-B (Abd-B) mRNA partial cds
Nucleotide-sequence	CTGTTCAACGCATACGTGTCCAAGCAGAAGCGGTGGGAGCTGGCCCGCAACCTGAACCTGACGGAGCGCCAGGTG
	>Seq3
Protein-equence	LFNAYVSKQKRWELARNLNLTERQV
	>Seq4 [organism=Nemoura cinerea] abdominal-B (Abd-B) mRNA partial cds
Nucleotide-sequence	TCCAAGTTCCAGACCCTCGAGCTGGAGAAGGAGTTCCTCTTCAACGCGTATGTCTCGAAACAAAAGCGGTGGGAACTCGCTAGGAACTTGAACCTGACGGAACGCCAAGTG
	>Seq4
Protein-equence	SKFQTLELEKEFLFNAYVSKQKRWELARNLNLTERQV
	>Seq5 [organism=Ischnura elegans] abdominal-B (Abd-B) mRNA partial cds
Nucleotide-sequence	GTGCGGAAGAAAAGTAAACCGTACTCCAAGTTCCAGACTCTCGAGCTGGAGAAGGAGTTCCTCTTCAACGCCTACGTGTCCAAGCAGAAGAGGTGGGAGTTGGCGAGGAACCTCAACCTGACCGAGAGGCAAGTCAAAATCTGGTTCCAGAACCGGC
	>Seq5
Protein-equence	VRKKSKPYSKFQTLELEKEFLFNAYVSKQKRWELARNLNLTERQVKIWFQNR
Gene	homeodomain protein
	>Seq1 [organism=Campodea cf. fragilis] homeodomain protein mRNA partial cds
Nucleotide-sequence	GTTCCATTTCAATCGTTACCTGACGAGACGTCGTCGCATCGAAATTGCACACGCTCTCTGCCTGACAGAACGGCAAATC
	>Seq1
Protein-equence	FHFNRYLTRRRRIEIAHALCLTERQI
	>Seq2 [organism=Lepismachilis y-signata] homeodomain protein, mRNA partial cds
Nucleotide-sequence	TTCATTTTAATCGCTACCTTACTAGAAGACGACGGATAGAAATCGCCCATGCATTGTGCTTAACAGAACGGCAAATT
	>Seq2
Protein-equence	HFNRYLTRRRRIEIAHALCLTERQI
	>Seq3 [organism=Baetis sp.] homeodomain protein mRNA partial cds
Nucleotide-sequence	CCATTTCAATCGTTACCTGACGAGACGTCGTCGCATCGAAATTGCACACGCTCTCTGCCTGACAGAACGGCAAATC
	>Seq3
Protein-equence	HFNRYLTRRRRIEIAHALCLTERQI
	>Seq4 [organism=Nemoura cinerea] homeodomain protein mRNA partial cds
Nucleotide-sequence	CCACTTCAACCGGTACCTGACGCGGAGGAGGCGGATCGAGATCGCTCACGCCCTCTGCCTCACGGAGAGGCAGATA
	>Seq4
Protein-equence	HFNRYLTRRRRIEIAHALCLTERQI
	>Seq5 [organism=Sympetrum sanguineum] homeodomain protein mRNA partial cds
Nucleotide-sequence	TTCCACTTCAACCGGTACCTGACGCGGAGGAGGCGGATAGAGATCGCACACGCCCTCTGCCTCACGGAGAGACAGATA
	>Seq5
Protein-equence	FHFNRYLTRRRRIEIAHALCLTERQI
	>Seq6 [organism=Ischnura elegans] homeodomain protein mRNA partial cds
Nucleotide-sequence	GAGTTGGAGAAGGAGTTCCACTTCAACCGGTACCTGACGCGGAGGAGGCGGATCGAGATCGCTCACGCCCTCTGCCTCACGGAGAGGCAGATAAAGATCTGGTTCCAGAACAGG
	>Seq6
Protein-equence	ELEKEFHFNRYLTRRRRIEIAHALCLTERQIKIWFQNR
	>Seq7 [organism=Forficula auricularia] homeodomain protein mRNA partial cds
Nucleotide-sequence	CCTGGAATTGGAGAAGGAGTTCCATTTCAACCGGTATTTGACCAGGAGGAGGCGCATCGAAATCGCCCATGCCCTTTGTCTCACCGAGAGGCAGATCAAGATCTGGTTCCAGAATCGGCGGATGAAAT
	>Seq7
Protein-equence	LELEKEFHFNRYLTRRRRIEIAHALCLTERQIKIWFQNRRMK
